# Supplementary material for: Gut microbiota mediates SREBP-1c-driven hepatic lipogenesis and steatosis in response to zero-fat high-sucrose diet
Source: Mol Metab. 2025 May 7;97:102162. doi: 10.1016/j.molmet.2025.102162 (PMC12145984; doi:10.1016/j.molmet.2025.102162)
Supplement: Multimedia component 3 [file mmc3.xlsx]

## Sheet: Sheet1
Supplementary Table 3. Metabolites regulated by the gut microbiota and diet-microbiota interaction in mice fed chow or ZFD for 3 weeks.Adjusted p values < 0.05 are included. Significance calcuated by 2 way ANOVA. Related to Figure 3.
	Difference in abundance Δlog2 CONVR-GF		Adjusted p values
	ZFD	chow	ZFD: CONVR vs GF	chow: CONVR vs GF	Interaction diet-microbiota
Metabolites significantly increased by gut microbiota only in mice fed ZFD
xanthine	22.2348	-22.893	2.7e-05	0.548	0.0012328
2'-deoxyinosine	16.0695	-14.1679	4.9e-09	0.582	3.13024e-06
taurohyodeoxycholic acid	7.79923	-0.471977	1.15e-06	1	0.00079328
inosine	7.64268	-4.70639	0.000133	0.804	0.00467086
hypoxanthine	7.64043	-20.338	2.36e-05	0.552	0.00122793
2-linoleoylglycerol (2-monolinolein)	2.20441	0.0838461	0.0023	0.997	0.0638095
ethyl glucuronide	1.91699	1.38001	0.0408	0.224	0.757738
hydroxybutyrylcarnitine	1.90054	-0.282109	0.0433	1	0.272963
stearidonate (18:4n3)	1.77913	-0.173965	0.00155	0.823	0.0153143
3-hydroxybutyrate (BHBA)	1.6724	0.590813	0.0318	0.638	0.508653
linoleate (18:2n6)	1.64975	-0.119844	0.00542	0.774	0.0412308
N-acetylglycine	1.61462	-0.680768	0.0106	0.121	0.0102252
13-HODE + 9-HODE	1.44112	0.101388	0.0221	0.998	0.233043
linolenate [alpha or gamma; (18:3n3 or 6)]	1.40821	0.0449791	0.0201	0.949	0.11725
7-alpha-hydroxy-3-oxo-4-cholestenoate (7-Hoca)	1.3631	-0.6366	0.00609	0.237	0.0115623
betaine	0.663052	0.349188	0.00128	0.0913	0.450871
Metabolites significantly decreased by gut microbiota only in mice fed ZFD
glutamate, gamma-methyl ester	-4.74155	-0.229873	0.00153	0.999	0.0714667
3-hydroxypyridine sulfate	-3.4037	-0.501287	0.000236	0.843	0.0536
glycylvaline	-2.83772	0.00790801	8.9e-05	0.739	0.0412308
4-vinylphenol sulfate	-2.51155	0.229514	3.84e-06	0.878	0.00079328
gamma-glutamylmethionine	-2.41317	-0.542701	0.000189	0.361	0.116133
1-oleoylglycerophosphoinositol	-2.34761	-2.61373	0.00908	0.789	0.293635
cysteine s-sulfate	-2.1375	-1.11549	0.00522	0.204	0.502845
gamma-glutamylthreonine	-1.98019	-0.159801	0.00056	0.709	0.110897
1,2,3-benzenetriol sulfate (2)	-1.90259	-0.887202	0.00796	0.994	0.153143
1-methylimidazoleacetate	-1.88911	-0.711254	0.00257	0.571	0.254186
N2-acetyllysine	-1.80901	-0.973889	0.00379	0.0749	0.62681
gamma-glutamyl-2-aminobutyrate	-1.72747	0.662348	0.0205	0.99	0.144865
1-stearoylplasmenylethanolamine	-1.63524	-0.430163	0.0179	0.44	0.522733
proline	-1.62344	-0.668173	0.000143	0.0981	0.207091
arginine	-1.58548	-0.536624	1.03e-06	0.0903	0.0122107
methionine	-1.55652	-0.698229	0.000304	0.0549	0.334029
sucrose	-1.53499	-14.4723	0.00151	0.865	0.123692
lysine	-1.48176	-0.504106	0.0141	0.776	0.334029
gamma-glutamyltyrosine	-1.45201	-0.421068	0.00481	0.334	0.422411
gamma-glutamylalanine	-1.40176	-0.229955	0.00401	0.725	0.242611
homoserine	-1.3991	0.0654645	0.00267	0.997	0.0992593
asparagine	-1.38137	-0.711396	0.00772	0.174	0.595821
butyrylcarnitine	-1.37448	-0.183506	0.000433	0.841	0.0765714
serine	-1.32147	-0.625232	0.00226	0.0947	0.516954
alpha-ketoglutarate	-1.27538	-0.658213	0.0138	0.242	0.620752
creatine phosphate	-1.24717	-0.194224	0.0287	0.928	0.334029
1-oleoylglycerophosphoglycerol	-1.24495	0	0.0027	1	0.0765714
2-aminobutyrate	-1.20454	-0.0563501	0.000601	0.959	0.0638095
N-acetylasparagine	-1.11076	-0.474659	0.0194	0.321	0.609614
oleoyl-linoleoyl-glycerophosphoinositol	-1.07837	0.123232	0.0265	0.995	0.260194
glycylleucine	-1.05703	0.0549561	0.0174	0.914	0.297277
alanine	-1.00868	-0.26459	2.52e-05	0.4	0.0412308
dimethylarginine (SDMA + ADMA)	-0.978484	-0.441028	0.00459	0.312	0.428104
erythronate	-0.963891	-0.411868	0.0316	0.281	0.696423
citrulline	-0.948372	-0.529392	0.0013	0.0624	0.502674
tyrosine	-0.94278	-0.537025	0.039	0.137	0.796685
fumarate	-0.939415	-0.00894195	0.0436	0.991	0.314063
malate	-0.901324	-0.0395961	0.0432	0.961	0.370187
citrate	-0.841501	-0.369034	0.022	0.257	0.66797
urea	-0.711809	-0.28126	0.0258	0.395	0.609614
flavin mononucleotide (FMN)	-0.620533	0.326613	0.0361	0.931	0.144865
palmitoyl-palmitoyl-glycerophosphocholine (1)	-0.612428	-0.149919	0.0138	0.999	0.185284
Metabolites significantly increased by gut microbiota only in mice fed chow
equol sulfate	11.3402	20.4729	1	0	1.88672e-15
3-[3-(sulfooxy)phenyl]propanoic acid	0	16.952	1	2.69e-06	0.002412
equol glucuronide	0	16.5487	1	0.000149	0.0153143
phenylcarnitine	0	15.1298	1	9.31e-06	0.00440084
dimethyl sulfone	11.5256	14.9761	1	5.96e-05	0.011829
o-cresol sulfate	1.36124	14.2893	0.758	7.62e-06	0.01206
dihydroferulic acid	0	13.9984	1	0.0117	0.1742
phenylacetylglutamine	8.47127	13.2415	1	3.3e-05	0.00881184
hydroquinone sulfate	0	12.9687	1	1.59e-05	0.00572545
indolepropionate	2.43753	8.6562	0.238	8.09e-07	0.0105215
cinnamoylglycine	1.31366	7.69187	0.854	0.000999	0.136
ursodeoxycholate	5.14117	6.72743	0.0528	0.000285	0.44122
2-aminophenol sulfate	0.292337	5.30922	0.266	6.48e-14	9.1522e-09
catechol sulfate	0.558998	5.06187	0.718	2.92e-06	0.007839
hippurate	0.620511	4.47264	0.711	4.34e-07	0.00268
4-ethylphenylsulfate	-0.0661847	4.12575	0.999	7.48e-06	0.0044488
3-(3-hydroxyphenyl)propionate	-12.3392	3.77966	0.978	0.00846	0.105286
3-methyl catechol sulfate	-12.3729	2.83122	0.429	0.00761	0.0297778
valerate	0.937872	2.54255	0.402	0.000177	0.144865
N-methylproline	14.6497	2.52315	0.127	0.00058	0.402
valerylcarnitine	1.16118	2.148	0.0821	0.00666	0.755856
3-methoxycatechol sulfate	0	2.10547	1	2.21e-07	0.00058424
cystine	-14.0125	1.85574	0.985	0.0175	0.144865
4-allylphenol sulfate	0	1.82257	1	6.88e-05	0.0122107
3-methyl catechol sulfate	0	1.51475	1	2.26e-05	0.00720104
valerylglycine	0.818167	1.20858	0.102	0.0166	0.796685
glutarate (pentanedioate)	0.251184	1.14388	0.963	0.00586	0.207091
methylsuccinate	0.410218	1.13766	0.188	6.08e-05	0.144865
imidazole propionate	-0.340481	1.08002	0.73	0.0469	0.11725
glutamine	0.21204	0.565086	0.575	0.00808	0.439795
Metabolites significantly decreased by gut microbiota only in mice fed chow
daidzein	0	-16.0517	1	0.00203	0.0840784
quinate	12.3918	-15.6613	1	6.31e-14	3.1624e-09
raffinose	0	-5.28507	1	1.14e-13	3.4304e-09
daidzein sulfate	0	-4.00238	1	6.81e-10	4.4488e-06
taurochenodeoxycholate	-0.460294	-3.17288	0.522	0.000358	0.153143
taurocholate	0.631848	-2.75069	1	0.0153	0.207091
ferulic acid 4-sulfate	-3.66025	-2.6924	0.0619	0.0035	0.731711
picolinate	-0.484256	-2.14289	0.247	2.07e-07	0.00440084
gluconate	-0.35853	-2.10186	1	0.0155	0.207091
2-oxo-1-pyrrolidinepropionate	-1.16523	-2.09985	0.0736	0.00058	0.479422
N-linoleoylglycine	0	-1.97664	1	0.00789	0.144865
ferulate	-0.292073	-1.93617	0.704	0.000689	0.15008
1-stearoylglycerophosphocholine (18:0)	0.282684	-1.60275	0.947	0.00844	0.0910189
6-oxopiperidine-2-carboxylic acid	-0.527309	-1.45782	0.509	0.00123	0.26004
N-acetylphenylalanine	-0.785402	-1.25275	0.138	0.00456	0.64873
2-methylbutyrylcarnitine (C5)	-0.259039	-1.24149	0.828	0.00568	0.277745
2-arachidonoyl glycerol	0.561677	-1.2316	0.106	0.0471	0.0153143
xanthurenate	-0.422746	-1.18274	0.826	0.01	0.326436
N-acetylcitrulline	-0.764848	-1.18076	0.164	0.00722	0.670494
acisoga	-0.674007	-1.18049	0.417	0.0135	0.573051
N-formylphenylalanine	-0.231934	-1.15174	0.933	0.0267	0.383943
glycine	-0.492717	-1.14958	0.324	0.00206	0.396493
kynurenine	-0.489877	-1.01147	0.435	0.00839	0.493684
fructose	-0.436078	-0.955177	0.346	0.00496	0.485657
tryptophan	-0.718677	-0.935655	0.0932	0.00774	0.755856
indolelactate	-0.0290498	-0.930126	1	0.00718	0.144865
indoleacetate	-0.473557	-0.919825	0.354	0.0287	0.705361
N-acetylisoleucine	-0.883698	-0.914583	0.108	0.0395	0.874295
2-hydroxyadipate	-0.257563	-0.838747	0.872	0.0099	0.307541
creatinine	-0.332234	-0.834282	0.0979	1.49e-05	0.116133
quinolinate	0.183498	-0.814923	0.999	0.0133	0.156051
N-acetylvaline	-0.679188	-0.782538	0.246	0.0463	0.79646
phenylalanine	-0.576445	-0.713461	0.358	0.0495	0.758012
Metabolites significantly increased by gut microbiota in mice fed ZFD and chow
deoxycholate	22.1031	21.7249	3.36e-13	2.65e-13	0.807183
p-cresol-glucuronide	20.0483	8.96193	8.77e-14	3.06e-14	0.987742
hyodeoxycholate	18.9766	6.67444	2.44e-15	4.44e-14	0.390833
7-ketodeoxycholate	18.8173	9.68723	2.57e-10	9.34e-12	0.475435
alpha-muricholate	17.58	18.4188	6.86e-11	6.45e-12	0.69432
12-dehydrocholate	14.8025	16.5261	0.00108	1.87e-06	0.297277
taurodeoxycholate	11.2647	18.6318	0	1.15e-14	0.00268
p-cresol sulfate	10.3799	10.3392	0.0127	0.00249	0.853449
3-indoxyl sulfate	10.3617	9.77619	2.19e-13	9.31e-13	0.423158
cholate	9.5239	7.85712	2.74e-07	2.6e-07	0.874295
phenol sulfate	6.91854	8.05662	0.000586	4.02e-05	0.772837
indolin-2-one	6.44036	7.61055	2.01e-08	6.91e-10	0.568259
chenodeoxycholate	6.07087	4.44538	1.41e-06	0.000202	0.297277
4-methylcatechol sulfate	4.36661	5.76432	6.39e-08	2.97e-09	0.656759
phenylacetate	4.30236	4.84655	2.37e-08	1.32e-09	0.670494
glycocholate	4.083	2.45559	0.00647	0.00996	0.874295
beta-muricholate	3.37403	3.72606	4.48e-05	1.11e-05	0.874295
phenylacetylglycine	2.9851	4.36973	0.00123	2.05e-05	0.608243
isovalerate	2.93159	3.58185	0.000811	0.000141	0.853449
3-phenylpropionate (hydrocinnamate)	2.48522	7.54126	0.00291	4.97e-10	0.00079328
Metabolites significantly decreased by gut microbiota in mice fed ZFD and chow
ergothioneine	-5.84473	-2.39962	9.63e-09	0.00297	0.003216
4-hydroxyhippurate	-4.04252	-1.93622	2.23e-05	0.0426	0.136
tauro-beta-muricholate	-3.23155	-4.86759	0.00398	0.000498	0.798188
4-guanidinobutanoate	-2.81319	-1.6527	5.53e-08	0.000118	0.0714667
methionine sulfoxide	-2.42428	-1.2666	0.000195	0.0438	0.314063
N-acetylmethionine	-1.88707	-0.840639	1.63e-05	0.0385	0.11725
threonine	-1.75935	-0.635025	1.68e-08	0.00424	0.00425647
N-acetyltryptophan	-1.63725	-2.02591	0.000325	3.85e-05	0.798188
N2,N6-diacetyllysine	-1.51236	-1.4109	0.000919	0.000655	0.985219
tauroursodeoxycholate	-1.43606	-4.27774	0.0195	1.08e-06	0.0714667
gamma-glutamyltryptophan	-1.39109	-1.06073	0.00882	0.0319	0.796685
N-acetyltyrosine	-1.3341	-1.18602	0.0124	0.0455	0.796685
N-acetylarginine	-1.33282	-0.994734	0.00211	0.00864	0.791503
N-acetylkynurenine	-1.32872	-1.66447	0.00523	0.000464	0.791102
homocitrulline	-1.28786	-0.923146	0.00571	0.0322	0.776276
kynurenate	-1.26604	-2.75485	0.0177	1.28e-06	0.0765714
O-sulfo-L-tyrosine	-1.18466	-1.00158	0.00213	0.00428	0.857363
mannitol	-1.16384	-1.75054	0.0273	0.000147	0.446667
2'-deoxyuridine	-1.1475	-1.33828	0.000485	2.89e-05	0.755856
phenylpyruvate	-1.04235	-1.24029	0.0408	0.0053	0.796499
thymidine	-0.985201	-1.50556	0.0184	0.000113	0.468617
N6-acetyllysine	-0.915154	-0.670462	0.0229	0.0488	0.857363
trans-4-hydroxyproline	-0.434841	-0.502766	0.0174	0.00571	0.881422
Metabolites significantly regulated by diet-microbiota interaction
ergothioneine	-5.84473	-2.39962	9.63e-09	0.00297	0.003216
threonine	-1.75935	-0.635025	1.68e-08	0.00424	0.00425647
arginine	-1.58548	-0.536624	1.03e-06	0.0903	0.0122107
alanine	-1.00868	-0.26459	2.52e-05	0.4	0.0412308
picolinate	-0.484256	-2.14289	0.247	2.07e-07	0.00440084
3-[3-(sulfooxy)phenyl]propanoic acid	0	16.952	1	2.69e-06	0.002412
3-methoxycatechol sulfate (2)	0	2.10547	1	2.21e-07	0.00058424
3-methyl catechol sulfate (2)	0	1.51475	1	2.26e-05	0.00720104
4-allylphenol sulfate	0	1.82257	1	6.88e-05	0.0122107
daidzein sulfate (2)	0	-4.00238	1	6.81e-10	4.4488e-06
equol glucuronide	0	16.5487	1	0.000149	0.0153143
hydroquinone sulfate	0	12.9687	1	1.59e-05	0.00572545
phenylcarnitine*	0	15.1298	1	9.31e-06	0.00440084
raffinose	0	-5.28507	1	1.14e-13	3.4304e-09
3-methyl catechol sulfate (1)	-12.3729	2.83122	0.429	0.00761	0.0297778
glycylvaline	-2.83772	0.00790801	8.9e-05	0.739	0.0412308
4-vinylphenol sulfate	-2.51155	0.229514	3.84e-06	0.878	0.00079328
4-ethylphenylsulfate	-0.0661847	4.12575	0.999	7.48e-06	0.0044488
2-arachidonoyl glycerol	0.561677	-1.2316	0.106	0.0471	0.0153143
7-alpha-hydroxy-3-oxo-4-cholestenoate (7-Hoca)	1.3631	-0.6366	0.00609	0.237	0.0115623
N-acetylglycine	1.61462	-0.680768	0.0106	0.121	0.0102252
linoleate (18:2n6)	1.64975	-0.119844	0.00542	0.774	0.0412308
stearidonate (18:4n3)	1.77913	-0.173965	0.00155	0.823	0.0153143
hypoxanthine	7.64043	-20.338	2.36e-05	0.552	0.00122793
inosine	7.64268	-4.70639	0.000133	0.804	0.00467086
taurohyodeoxycholic acid	7.79923	-0.471977	1.15e-06	1	0.00079328
quinate	12.3918	-15.6613	1	6.31e-14	3.1624e-09
2'-deoxyinosine	16.0695	-14.1679	4.9e-09	0.582	3.13024e-06
xanthine	22.2348	-22.893	2.7e-05	0.548	0.0012328
2-aminophenol sulfate	0.292337	5.30922	0.266	6.48e-14	9.1522e-09
catechol sulfate	0.558998	5.06187	0.718	2.92e-06	0.007839
hippurate	0.620511	4.47264	0.711	4.34e-07	0.00268
o-cresol sulfate	1.36124	14.2893	0.758	7.62e-06	0.01206
indolepropionate	2.43753	8.6562	0.238	8.09e-07	0.0105215
3-phenylpropionate (hydrocinnamate)	2.48522	7.54126	0.00291	4.97e-10	0.00079328
phenylacetylglutamine	8.47127	13.2415	1	3.3e-05	0.00881184
taurodeoxycholate	11.2647	18.6318	0	1.15e-14	0.00268
equol sulfate	11.3402	20.4729	1	0	1.88672e-15
dimethyl sulfone	11.5256	14.9761	1	5.96e-05	0.011829
